# Supplementary material for: Distribution Drivers of the Alien Butterfly Geranium Bronze (Cacyreus marshalli) in an Alpine Protected Area and Indications for an Effective Management
Source: Biology (Basel). 2022 Apr 7;11(4):563. doi: 10.3390/biology11040563 (PMC9027867; doi:10.3390/biology11040563)
Supplement: Supplementary file 1 [file biology-11-00563-s001.zip]

Archive with 1 entries (1 files):
- biology-1639367-supplementary.pdf
